# Supplementary material for: Multi-Targeted Therapeutic Mechanisms of Huangqi Guizhi Wuwu Decoction Against Rheumatoid Arthritis: An Integrated Approach Combining Serum Pharmacochemistry, Network Pharmacology, Metabolomics, and Experimental Validation
Source: Pharmaceuticals (Basel). 2026 Jan 29;19(2):236. doi: 10.3390/ph19020236 (PMC12943270; doi:10.3390/ph19020236)
Supplement: Supplementary file 1 [file pharmaceuticals-19-00236-s001.zip]

Archive with 1 entries (1 files):
- pharmaceuticals-4084047-supplementary.pdf
